# Supplementary material for: Temporal trends and spatial differences of trace elements in osprey eggs in Finland
Source: Environ Monit Assess. 2026 May 23;198(6):643. doi: 10.1007/s10661-026-15460-5 (PMC13198479; doi:10.1007/s10661-026-15460-5)
Supplement: Supplementary file 1 — (XLSX. 25.2 KB) [file 10661_2026_15460_MOESM1_ESM.xlsx]

## Sheet: Information
Supplementary Information
Online Resource 2. Supplementary Tables and Figures
Environmental Monitoring and Assessment
Temporal trends and spatial differences of mercury and other metals in osprey eggs in Finland
Matti Viluksela, Pertti Saurola, Juhani Koivusaari, Matts Finnlund, Timo Sara-Aho, Anders Bignert, Jouni T. Tuomisto, Hannu Kiviranta and Matti Verta
Corresponding author: Matti Viluksela, School of Pharmacy and Department of Environmental and Biological Sciences, University of Eastern Finland, Kuopio, Finland; Finnish Institute for Health and Welfare (THL) / Department of Public Health, P.O. Box 95, FI-70701 Kuopio, Finland, matti.viluksela@uef.fi

## Sheet: Online Resource 1
ID	Species	Species_scientific	Matrix	Sampling_year	Sampling_region_category	Sampling_region_1	Fat_percentage	Comment	Mercury_µg/g ww	Methylmercury_µg/g ww	Cadmium_µg/g ww	Chromium_µg/g ww	Copper_µg/g ww	Lead_µg/g ww	Selenium_µg/g ww	Zinc_µg/g ww	Palladium_µg/g ww	Platinum_µg/g ww	Rhodium_µg/g ww
04K0529	Osprey	Pandion haliaetus	Egg	1979	Baltic Sea areas	Northern Quark	4.08515	NA	0.097	0.11	0.01	0.3	5.6	0.09	4.7	34	0	0	0
04K0530	Osprey	Pandion haliaetus	Egg	1979	Baltic Sea areas	Northern Quark	6.04049	NA	0.18	0.15	0	0.9	45	1.4	3.8	26	0	0	0
04K0531	Osprey	Pandion haliaetus	Egg	1979	Baltic Sea areas	Northern Quark	3.60274	NA	0.12	0.11	0.01	0.3	2.8	0.04	4	31	0	0	0
04K0533	Osprey	Pandion haliaetus	Egg	1979	Baltic Sea areas	Northern Quark	4.60056	NA	0.085	0.082	0	0.8	54	2.1	3.8	38	0	0	0
03K1127	Osprey	Pandion haliaetus	Egg	1980	Baltic Sea areas	Northern Quark	8.4328	NA	0.3	0.23
03K1128	Osprey	Pandion haliaetus	Egg	1980	Baltic Sea areas	Northern Quark	4.511	NA	0.1	0.12	0.01	0.6	7.2	0.07	4.2	28	0	0	0
03K1129	Osprey	Pandion haliaetus	Egg	1980	Baltic Sea areas	Northern Quark	2.0447	NA	0.18	0.16	0.02	0.4	3.8	0.11	4.4	36	0	0	0
03K1130	Osprey	Pandion haliaetus	Egg	1980	Baltic Sea areas	Northern Quark	4.0197	NA	0.047	0.039	0.09	0.4	6.8	0.79	5.3	51	0	0	0
04K0068	Osprey	Pandion haliaetus	Egg	1984	Baltic Sea areas	Northern Quark	4.41109	NA	0.097	0.071	0	0.2	2.9	0.04	3.6	26	0	0	0
04K0069	Osprey	Pandion haliaetus	Egg	1984	Baltic Sea areas	Northern Quark	3.30933	NA	0.043	0.04	0	1.5	5.4	0.05	3.4	44	0	0	0
04K0070	Osprey	Pandion haliaetus	Egg	1984	Baltic Sea areas	Northern Quark	4.07214	NA	0.089	0.084	0	0.3	3.7	0.03	3.7	33	0	0	0
04K0066	Osprey	Pandion haliaetus	Egg	1985	Baltic Sea areas	Northern Quark	3.85494	NA	0.091	0.093	0	0.5	4.8	0.06	5	69	0	0	0
04K0067	Osprey	Pandion haliaetus	Egg	1985	Baltic Sea areas	Northern Quark	4.48357	NA	0.14	0.13	0.01	0	3.8	0.02	3.4	27	0	0	0
04K0065	Osprey	Pandion haliaetus	Egg	1986	Baltic Sea areas	Northern Quark	5.13196	NA	0.056	0.048	0	0.4	4.33	0.05	4.2	76	0	0	0
04K0064	Osprey	Pandion haliaetus	Egg	1987	Baltic Sea areas	Northern Quark	13.235	high fat percentage	0.568	0.37	0	0	3.1	0.06	4	35	0	0	0
04K0062	Osprey	Pandion haliaetus	Egg	1988	Baltic Sea areas	Northern Quark	7.32661	NA	0.061	0.039	0	0.3	3	0.05	3.5	35	0	0	0
04K0063	Osprey	Pandion haliaetus	Egg	1988	Baltic Sea areas	Northern Quark	7.37151	NA	0.203	0.2	0	0.2	3.1	0.04	3.8	30	0	0	0
04K0061	Osprey	Pandion haliaetus	Egg	1990	Baltic Sea areas	Northern Quark	12.0868	high fat percentage	0.393	0.38	0	0	3.7	0.03	3.6	28	0	0	0
04K0519	Osprey	Pandion haliaetus	Egg	1992	Baltic Sea areas	Northern Quark	3.02787	NA	0.149234	0.131242
04K0520	Osprey	Pandion haliaetus	Egg	1993	Baltic Sea areas	Northern Quark	4.25755	NA	0.2	0.17	0	0.2	7.5	0.02	4.3	29	0	0	0
04K0521	Osprey	Pandion haliaetus	Egg	1994	Baltic Sea areas	Northern Quark	1.22748	NA	0.0509204	0.0458284
04K0522	Osprey	Pandion haliaetus	Egg	1994	Baltic Sea areas	Northern Quark	4.29333	NA	0.11	0.1	0	0.2	3.7	0.02	3.9	33	0	0	0
04K0523	Osprey	Pandion haliaetus	Egg	1995	Baltic Sea areas	Northern Quark	2.5488	NA	0.0526806	0.0541858
04K0524	Osprey	Pandion haliaetus	Egg	1997	Baltic Sea areas	Northern Quark	7.49866	NA	0.11	0.1	0	0.2	5	0	4.7	23	0	0	0
04K0525	Osprey	Pandion haliaetus	Egg	1997	Baltic Sea areas	Northern Quark	7.78039	NA	0.23	0.28	0	0	2.5	0	4.7	24	0	0	0
04K0526	Osprey	Pandion haliaetus	Egg	1998	Baltic Sea areas	Northern Quark	2.32865	NA	0.0313412	0.0256428
04K0527	Osprey	Pandion haliaetus	Egg	1998	Baltic Sea areas	Northern Quark	4.99058	NA	0.15	0.13	0	0	2.3	0.01	3.7	35	0	0	0
04K0528	Osprey	Pandion haliaetus	Egg	1999	Baltic Sea areas	Northern Quark	4.59417	NA	0.02	0.019	0	0.3	4.9	0.02	5	31	0	0	0
03K1312	Osprey	Pandion haliaetus	Egg	2002	Baltic Sea areas	Northern Quark	5.07643	NA	0.034	0.035	0	0.3	2.8	0.02	3.5	33	0	0	0
03K1313	Osprey	Pandion haliaetus	Egg	2002	Baltic Sea areas	Northern Quark	4.34306	NA	0.059	0.067	0	0.2	4.3	0	3.4	38	0	0	0
03K1314	Osprey	Pandion haliaetus	Egg	2002	Baltic Sea areas	Northern Quark	4.71317	NA	0.036	0.035	0	0.2	3.3	0.02	3.3	38	0	0	0
03K1310	Osprey	Pandion haliaetus	Egg	2003	Baltic Sea areas	Northern Quark	5.71329	NA	0.11	0.12	0	0	3.6	0.02	3.3	47	0	0	0
03K1311	Osprey	Pandion haliaetus	Egg	2003	Baltic Sea areas	Northern Quark	3.71572	NA	0.052	0.025	0	0.3	2.8	0.01	3.7	34	0	0	0
06K0048	Osprey	Pandion haliaetus	Egg	2004	Baltic Sea areas	Northern Quark	4.18793	NA	0.0427
06K0049	Osprey	Pandion haliaetus	Egg	2004	Baltic Sea areas	Northern Quark	6.76324	NA	0.2613
06K0045	Osprey	Pandion haliaetus	Egg	2005	Baltic Sea areas	Northern Quark	3.60042	NA	0.0967
06K0046	Osprey	Pandion haliaetus	Egg	2005	Baltic Sea areas	Northern Quark	4.63219	NA	0.0852
06K0047	Osprey	Pandion haliaetus	Egg	2005	Baltic Sea areas	Northern Quark	4.90037	NA	0.0835
04K0204	Osprey	Pandion haliaetus	Egg	1972	Inland lake areas	Lake Vanajanselkä	5.55564	NA	0.493	0.48	0	0.7	3.9	0.04	3.5	36	0	0	0
04K0205	Osprey	Pandion haliaetus	Egg	1972	Inland lake areas	Lake Vanajanselkä	9.07288	NA	0.115	0.1	0	0.3	3.8	0.06	2.9	50	0	0	0
04K0206	Osprey	Pandion haliaetus	Egg	1972	Inland lake areas	Lake Vanajanselkä	9.9629	NA	0.161	0.12	0.03	0.5	4.6	0.38	3.7	56	0	0	0
04K0207	Osprey	Pandion haliaetus	Egg	1972	Inland lake areas	Lake Vanajanselkä	17.6896	high fat percentage	0.0435	0.033	0	0.83	4.51	0.19	2.9	81	0	0	0
04K0049	Osprey	Pandion haliaetus	Egg	1973	Inland lake areas	Lake Vanajanselkä	3.88929	NA	0.17	0.13	0.01	0	3.7	0.09	2.5	34	0	0	0
04K0051	Osprey	Pandion haliaetus	Egg	1973	Inland lake areas	Lake Vanajanselkä	4.66641	NA	0.151	0.14	0	0.4	3.7	0.06	3.1	20	0	0	0
04K0050	Osprey	Pandion haliaetus	Egg	1974	Inland lake areas	Lake Vanajanselkä	5.57372	NA	0.0965	0.09	0	0.3	1.7	0.06	2.6	40	0	0	0
04K0208	Osprey	Pandion haliaetus	Egg	1976	Inland lake areas	Lake Vanajanselkä	4.49306	NA	0.248	0.23	0	0.5	2.6	0.02	3.5	32	0	0	0
04K0209	Osprey	Pandion haliaetus	Egg	1978	Inland lake areas	Lake Vanajanselkä	8.0622	NA	0.08	0.049	0.01	0.7	4.5	0.05	2.8	45	0	0	0
04K0052	Osprey	Pandion haliaetus	Egg	1980	Inland lake areas	Lake Vanajanselkä	7.49533	NA	0.114	0.061	0	0	6.9	0.04	2.9	41	0	0	0
04K0053	Osprey	Pandion haliaetus	Egg	1981	Inland lake areas	Lake Vanajanselkä	5.16262	NA	0.159	0.14	0	0.2	3.1	0.06	2.9	52	0	0	0
04K0054	Osprey	Pandion haliaetus	Egg	1982	Inland lake areas	Lake Vanajanselkä	4.75286	NA	0.24	0.28	0	0.2	2.1	0.02	4	28	0	0	0
06K0422	Osprey	Pandion haliaetus	Egg	1982	Inland lake areas	Lake Vanajanselkä	3.48244	NA	0.0335009
04K0210	Osprey	Pandion haliaetus	Egg	1983	Inland lake areas	Lake Vanajanselkä	3.83167	NA	0.057	0.052	0	0.4	2.6	0.06	2.8	29	0	0	0
06K0424	Osprey	Pandion haliaetus	Egg	1983	Inland lake areas	Lake Vanajanselkä	4.17552	NA	0.0566
06K0426	Osprey	Pandion haliaetus	Egg	1984	Inland lake areas	Lake Vanajanselkä	5.28388	NA	0.1663
04K0211	Osprey	Pandion haliaetus	Egg	1985	Inland lake areas	Lake Vanajanselkä	6.05339	NA	0.311	0.26	0	3.9	5.1	0.48	3.8	44	0	0	0
04K0212	Osprey	Pandion haliaetus	Egg	1985	Inland lake areas	Lake Vanajanselkä	5.98617	NA	0.121	0.1	0	9.5	8.4	2	2.9	95	0	0	0
04K0055	Osprey	Pandion haliaetus	Egg	1986	Inland lake areas	Lake Vanajanselkä	4.2355	NA	0.069	0.064	0	0.3	3	0.03	2.1	28	0	0	0
04K0056	Osprey	Pandion haliaetus	Egg	1988	Inland lake areas	Lake Vanajanselkä	7.066	NA	0.09	0.083	0	0.2	3.6	0.05	2.6	47	0	0	0
04K0057	Osprey	Pandion haliaetus	Egg	1989	Inland lake areas	Lake Vanajanselkä	3.05703	NA	0.061	0.058	0.04	0.5	2.1	0.05	3.1	31	0	0	0
04K0058	Osprey	Pandion haliaetus	Egg	1991	Inland lake areas	Lake Vanajanselkä	4.49438	NA	0.066	0.062	0	0	2.6	0.01	2.9	36	0	0	0
04K0059	Osprey	Pandion haliaetus	Egg	1992	Inland lake areas	Lake Vanajanselkä	4.4806	NA	0.042	0.04	0	0.2	2.7	0.02	2.6	22	0	0	0
04K0060	Osprey	Pandion haliaetus	Egg	1992	Inland lake areas	Lake Vanajanselkä	5.80379	NA	0.137	0.11	0	0	3	0.02	2.6	42	0	0	0
04K0213	Osprey	Pandion haliaetus	Egg	1994	Inland lake areas	Lake Vanajanselkä	11.2936	high fat percentage	0.33	0.18	0	0	2.3	0.01	3	41	0	0	0
04K0214	Osprey	Pandion haliaetus	Egg	1995	Inland lake areas	Lake Vanajanselkä	13.9999	high fat percentage	0.152	0.072	0	0.2	5.3	0	3.1	41	0	0	0
04K0215	Osprey	Pandion haliaetus	Egg	1995	Inland lake areas	Lake Vanajanselkä	6.50692	NA	0.054	0.049	0	0.3	3.3	0.02	2.7	40	0	0	0
04K0216	Osprey	Pandion haliaetus	Egg	1997	Inland lake areas	Lake Vanajanselkä	10.7729	high fat percentage	0.112	0.083	0.01	0.5	4.9	0.02	3.1	67	0	0	0
04K0217	Osprey	Pandion haliaetus	Egg	1998	Inland lake areas	Lake Vanajanselkä	7.19092	NA	0.15	0.15	0	0.3	4	0.03	3.4	36	0	0	0
04K0218	Osprey	Pandion haliaetus	Egg	1999	Inland lake areas	Lake Vanajanselkä	7.23263	NA	0.055	0.05	0	0.3	3.4	0	2.3	33	0	0	0
04K0219	Osprey	Pandion haliaetus	Egg	2000	Inland lake areas	Lake Vanajanselkä	26.4019	high fat percentage	0.11	0.046	0	0	5.1	0	2.6	49	0	0	0
04K0220	Osprey	Pandion haliaetus	Egg	2000	Inland lake areas	Lake Vanajanselkä	6.40667	NA	0.132	0.13	0	0	2.9	0.01	2.7	35	0	0	0
04K0221	Osprey	Pandion haliaetus	Egg	2001	Inland lake areas	Lake Vanajanselkä	5.49773	NA	0.114	0.11	0	0	3.9	0	2.8	35	0	0	0
04K0222	Osprey	Pandion haliaetus	Egg	2002	Inland lake areas	Lake Vanajanselkä	4.40674	NA	0.055	0.049	0	0.2	2.8	0.01	2.9	34	0	0	0
04K0223	Osprey	Pandion haliaetus	Egg	2003	Inland lake areas	Lake Vanajanselkä	3.76806	NA	0.033	0.029	0	0.2	2.4	0	3.5	30	0	0	0
04K0224	Osprey	Pandion haliaetus	Egg	2003	Inland lake areas	Lake Vanajanselkä	4.20456	NA	0.213	0.14	0	0	2.8	0	3	45	0	0	0
06K0078	Osprey	Pandion haliaetus	Egg	2005	Inland lake areas	Lake Vanajanselkä	3.34631	NA	0.0446707
06K0079	Osprey	Pandion haliaetus	Egg	2005	Inland lake areas	Lake Vanajanselkä	5.42602	NA	0.1642
06K0419	Osprey	Pandion haliaetus	Egg	1972	Inland lake areas	Pristine SW Lake Area	4.5897	NA	0.2156
06K0418	Osprey	Pandion haliaetus	Egg	1973	Inland lake areas	Pristine SW Lake Area	3.91429	NA	0.2071
06K0415	Osprey	Pandion haliaetus	Egg	1974	Inland lake areas	Pristine SW Lake Area	4.85161	NA	0.1672
06K0416	Osprey	Pandion haliaetus	Egg	1974	Inland lake areas	Pristine SW Lake Area	4.10693	NA	0.1636
06K0417	Osprey	Pandion haliaetus	Egg	1974	Inland lake areas	Pristine SW Lake Area	6.96858	NA	0.0332
06K0421	Osprey	Pandion haliaetus	Egg	1979	Inland lake areas	Pristine SW Lake Area	3.62307	NA	0.115
06K0423	Osprey	Pandion haliaetus	Egg	1983	Inland lake areas	Pristine SW Lake Area	4.93926	NA	0.1505
06K0425	Osprey	Pandion haliaetus	Egg	1984	Inland lake areas	Pristine SW Lake Area	5.13107	NA	0.1145
06K0427	Osprey	Pandion haliaetus	Egg	1987	Inland lake areas	Pristine SW Lake Area	6.56063	NA	0.1654
06K0428	Osprey	Pandion haliaetus	Egg	1987	Inland lake areas	Pristine SW Lake Area	4.23954	NA	0.0923
06K0429	Osprey	Pandion haliaetus	Egg	1989	Inland lake areas	Pristine SW Lake Area	4.65458	NA	0.096
06K0430	Osprey	Pandion haliaetus	Egg	1991	Inland lake areas	Pristine SW Lake Area	6.23403	NA	0.1432
06K0431	Osprey	Pandion haliaetus	Egg	1991	Inland lake areas	Pristine SW Lake Area	5.29993	NA	0.1659
06K0432	Osprey	Pandion haliaetus	Egg	1991	Inland lake areas	Pristine SW Lake Area	4.08393	NA	0.0584
06K0433	Osprey	Pandion haliaetus	Egg	1991	Inland lake areas	Pristine SW Lake Area	6.27145	NA	0.2562
06K0434	Osprey	Pandion haliaetus	Egg	1992	Inland lake areas	Pristine SW Lake Area	4.70825	NA	0.1252
06K0435	Osprey	Pandion haliaetus	Egg	1992	Inland lake areas	Pristine SW Lake Area	4.80755	NA	0.1935
06K0436	Osprey	Pandion haliaetus	Egg	1992	Inland lake areas	Pristine SW Lake Area	5.48455	NA	0.175
06K0437	Osprey	Pandion haliaetus	Egg	1992	Inland lake areas	Pristine SW Lake Area	5.22561	NA	0.1908
06K0438	Osprey	Pandion haliaetus	Egg	1995	Inland lake areas	Pristine SW Lake Area	5.83124	NA	0.0808
06K0439	Osprey	Pandion haliaetus	Egg	1995	Inland lake areas	Pristine SW Lake Area	8.02092	NA	0.1854
06K0440	Osprey	Pandion haliaetus	Egg	1995	Inland lake areas	Pristine SW Lake Area	31.1751	high fat percentage	0.205236
06K0441	Osprey	Pandion haliaetus	Egg	1995	Inland lake areas	Pristine SW Lake Area	21.4279	high fat percentage	1.6217
06K0451	Osprey	Pandion haliaetus	Egg	1997	Inland lake areas	Pristine SW Lake Area	5.83771	NA	0.2726
06K0448	Osprey	Pandion haliaetus	Egg	1998	Inland lake areas	Pristine SW Lake Area	5.27886	NA	0.0619
06K0449	Osprey	Pandion haliaetus	Egg	1998	Inland lake areas	Pristine SW Lake Area	4.92599	NA	0.0712
06K0450	Osprey	Pandion haliaetus	Egg	1998	Inland lake areas	Pristine SW Lake Area	16.8949	high fat percentage	0.3637
06K0445	Osprey	Pandion haliaetus	Egg	1999	Inland lake areas	Pristine SW Lake Area	5.18173	NA	0.183
06K0446	Osprey	Pandion haliaetus	Egg	1999	Inland lake areas	Pristine SW Lake Area	5.25074	NA	0.1706
06K0447	Osprey	Pandion haliaetus	Egg	1999	Inland lake areas	Pristine SW Lake Area	6.55006	NA	0.1961
06K0453	Osprey	Pandion haliaetus	Egg	2000	Inland lake areas	Pristine SW Lake Area	4.51772	NA	0.0306
06K0442	Osprey	Pandion haliaetus	Egg	2001	Inland lake areas	Pristine SW Lake Area	3.33988	NA	0.0518
06K0443	Osprey	Pandion haliaetus	Egg	2001	Inland lake areas	Pristine SW Lake Area	13.4362	high fat percentage	0.2806
06K0444	Osprey	Pandion haliaetus	Egg	2001	Inland lake areas	Pristine SW Lake Area	7.32646	NA	0.0645
06K0454	Osprey	Pandion haliaetus	Egg	2003	Inland lake areas	Pristine SW Lake Area	4.71501	NA	0.1532
06K0455	Osprey	Pandion haliaetus	Egg	2004	Inland lake areas	Pristine SW Lake Area	4.9622	NA	0.0483
06K0456	Osprey	Pandion haliaetus	Egg	2004	Inland lake areas	Pristine SW Lake Area	6.26193	NA	0.0857
06K0457	Osprey	Pandion haliaetus	Egg	2004	Inland lake areas	Pristine SW Lake Area	4.47699	NA	0.1265
